# Supplementary material for: Voluntary Reduction of Social Interaction during the COVID-19 Pandemic in Taiwan: Related Factors and Association with Perceived Social Support
Source: Int J Environ Res Public Health. 2020 Oct 31;17(21):8039. doi: 10.3390/ijerph17218039 (PMC7672562; doi:10.3390/ijerph17218039)
Supplement: Supplementary file 1 [file ijerph-17-08039-s001.zip]

Archive with 1 entries (1 files):
- ijerph-969307-supplementary.docx
